# Supplementary material for: Unbiased screen for pathogens in human paraffin-embedded tissue samples by whole genome sequencing and metagenomics
Source: Front Cell Infect Microbiol. 2022 Sep 20;12:968135. doi: 10.3389/fcimb.2022.968135 (PMC9530700; doi:10.3389/fcimb.2022.968135)
Supplement: Supplementary file 2 [file Table_1.xlsx]

## Sheet: S. Table 1
Supplementary Table 1.	List of bacterial species from clinical isolates utilized in mock communities
Species by MALDI-TOF MS	Integral part of
Klebsiella aerogenes	Mock community 1
Klebsiella variicola	Mock community 1
Enterococcus faecium	Mock community 1
Staphylococcus aureus	Mock community 1
Staphylococcus haemolyticus	Mock community 1
Streptococcus pneumoniae	Mock community 1
Klebsiella pneumoniae	Mock community 2
Pseudomonas aeruginosa	Mock community 2
Citrobacter koseri	Mock community 2
Staphylococcus epidermidis	Mock community 2
Escherichia coli	Mock community 2
Aeromonas veronii	Mock community 2
Listeria monocytogenes	Mock community 3
Citrobacter freundii	Mock community 3
Citrobacter amalonaticus	Mock community 3
Morganella morganii	Mock community 3
Proteus mirabilis	Mock community 3
Haemophilus influenzae	Mock community 3
Listeria monocytogenes	Microbial Community Standard
Pseudomonas aeruginosa	Microbial Community Standard
Enterococcus faecalis	Microbial Community Standard
Staphylococcus aureus	Microbial Community Standard
Escherichia coli	Microbial Community Standard
Bacillus subtilis	Microbial Community Standard
Salmonella enterica	Microbial Community Standard
Lactobacillus fermentum	Microbial Community Standard

## Sheet: S. Table 2
RNA viruses	DNA viruses	Bacteria	Fungi
Human coronavirus 229E	Human adenovirus	Bordetella (PAN)	Pneumocystis jirovecii
Human coronavirus HKU1	Human alphaherpesvirus 3 (VZV, HHV3)	Bordetella holmesii
Human coronavirus NL63	Human gammaherpesvirus 4 (EBV, HHV4)	Bordetella pertussis
Human coronavirus OC43	Human betaherpesvirus 5 (CMV, HHV5)	Chlamydophila pneumoniae
MERS	Human betaherpesvirus 6B (HHV6)	Haemophilus Influenzae
SARS-COV-1		Klebsiella pneumoniae complex
SARS-COV-2		Legionella pneumophila
Influenza A virus (Pan)		Moraxella catarrhalis
Influenza A virus (H1N1)		Mycoplasma pneumoniae
Influenza A virus (H3N2)		Staphylococcus aureus
Influenza B virus		Streptococcus pneumoniae
Human coxsackievirus
Enterovirus D68
Parechovirus
Human rhinovirus
Human metapneumovirus
Human respiratory syncytial virus A
Human respiratory syncytial virus B
Measles virus, genotype D8 & H1
Mumps virus
Human parainfluenza virus 1
Human rubulavirus 2
Human parainfluenza virus 3
Human parainfluenza virus 4a+b
Human bocavirus
Supplementary Table 2. Overview of pathogens detected by our TaqMan respiratory array card (TrueMark Respiratory Panel 2.0 by ThermoFisher Scientific).

## Sheet: S. Table 3
Supplementary Table 3.	Endogenous background species in mock communities
Species name	Kingdom	Number of mock community samples	Median Number of reads per sample of mock community dilution series	Number of reads in human DNA used for dilution
Cutibacterium acnes	Bacteria	20	44	51
Flavobacterium faecale	Bacteria	17	24.5	38
Lactobacillus salivarius	Bacteria	18	16	18
Endomicrobium proavitum	Bacteria	16	9.5	1
Mycoplasma columbinasale	Bacteria	14	2.5	2
Desulfovibrio fairfieldensis	Bacteria	14	1.5	2
BeAn 58058 virus	Viruses	24	37.5	27
Cyprinid herpesvirus 3	Viruses	18	4.5	2
Pandoravirus macleodensis	Viruses	16	3.5	4

## Sheet: S. Table 4
Supplementary Table 4.	Detection of bacterial species in 12 samples of 3 round robin tests.
The table displays number of reads for each species.
	Round robin test 1
Analyte	Sample 1	Sample 2	Sample 3	Sample 4
Bordetella pertussis	0	1916283	2350644	0
Chlamydia pneumoniae	0	5988189	0	0
Mycoplasma pneumoniae	0	0	5701970	0
Coxiella burnetti	0	0	0	0
Francisella tularensis	0	0	0	0
Legionella pneumophila	2705880	0	0	5995816
Staphylococcus aureus	0	9358543	0	28692675
Chlamydia trachomatis	1321082	0	0	0
Other bacterial species	no	no	no	no
	Round robin test 2
Analyte	Sample 5	Sample 6	Sample 7	Sample 8
Helicobacter pylori	669037	0	0	361536
Campylobacter jejuni	0	1285	0	0
Other bacterial species	yes	yes	yes	yes
	Round robin test 3
Analyte	Sample 9	Sample 10	Sample 11	Sample 12
Borreliella burgdorferi sensu lato	63818	0	313	2624
Other bacterial species	yes	yes	yes	yes

## Sheet: S. Table 5
Supplementary Table 5.	Other bacterial and viral species detected in 12 samples of 3 round robin tests. The table displays number of reads for each species.
Bacteria		Round robin test 1				Round robin test 2				Round robin test 3
Species	Kingdom	Sample 1	Sample 2	Sample 3	Sample 4	Sample 5	Sample 6	Sample 7	Sample 8	Sample 9	Sample 10	Sample 11	Sample 12
Mycoplasma orale	Bacteria	0	0	0	0	17260	9818	8119	8037	9978	5451	2439	4545
Escherichia coli	Bacteria	0	0	0	0	0	0	0	0	1214	759	731	1218
Paenibacillus xylanilyticus	Bacteria	0	0	0	0	2610	1685	1233	1259	991	1508	1010	1692
Sphingomonas panacis	Bacteria	0	0	0	0	9307	3629	2435	3909	757	642	470	653
Cutibacterium acnes	Bacteria	0	0	0	0	1961	1154	1280	1277	363	681	232	305
Sphingomonas wittichii	Bacteria	0	0	0	0	3733	1517	1004	1727	390	226	227	295
Sphingomonas sanxanigenens	Bacteria	0	0	0	0	3459	1405	981	1555	312	196	152	276
Rhodopseudomonas palustris	Bacteria	0	0	0	0	1046	400	311	385	226	130	123	191
Sphingomonas ginsengisoli An et al. 2013	Bacteria	0	0	0	0	661	290	171	313	72	52	53	0
Mycoplasma pneumoniae	Bacteria	0	0	5701970	0	0	316	27	0	0	109	43	521
Burkholderia cenocepacia	Bacteria	0	0	0	0	815	458	0	414	239	0	0	198
Burkholderia cepacia	Bacteria	0	0	0	0	727	360	0	394	188	0	0	163
Pseudomonas phage	Viruses	42	0	0	0	478	353	495	284	82	320	243	179
Primate T-lymphotropic virus 1	Viruses	0	0	0	0	106	76	56	44	91	101	94	120
Enterobacteria phage	Viruses	0	0	0	0	80	25	10	18	684	463	545	933
Human mastadenovirus C	Viruses	0	0	0	0	23	35	25	17	12	37	35	36
Escherichia virus	Viruses	12	0	0	0	42	17	17	19	280	227	227	282
Torque teno sus virus k2b	Viruses	0	23	1715666	0	13	130	8	4	0	16	13	136
Human betaherpesvirus 5	Viruses	0	0	0	0	16	26	9	12	7	22	12	25
Torque teno sus virus 1b	Viruses	1	10	996005	0	12	39	8	4	0	9	4	88
BeAn 58058 virus	Viruses	15	0	0	0	15	8	5	0	11	16	10	0
Stx2-converting phage	Viruses	0	0	0	0	28	0	0	13	269	176	188	315
Macaca mulatta polyomavirus 1	Viruses	0	0	0	0	14	13	6	11	6	11	10	5
Salmonella phage	Viruses	0	0	0	0	28	0	0	11	245	160	188	293
Salmonella virus	Viruses	0	0	0	0	13	0	4	6	84	38	60	130
Torque teno sus virus 1a	Viruses	0	0	645287	0	7	18	0	6	0	10	4	50
Avian sarcoma virus CT10	Viruses	0	0	0	0	10	2	6	0	2	0	4	2
Shigella virus	Viruses	0	0	0	0	0	3	0	0	58	18	28	53
Escherichia phage	Viruses	0	0	0	0	9	0	0	0	85	51	56	84

## Sheet: S. Table 6
Supplementary Table 6.	Overview of read numbers depending on sample type.
Information is displayed as median and range.
Cohort	Dilution series	Lung autopsy cohort 1	Lung autopsy cohort 2	Round robin test 1	Round robin test 2	Round robin test 3
Number of individual samples	24	30	43	4	4	4
Total reads	24'685'818 (20'431'582 - 29'036'424)	24'692'693 (9'996'588 - 44'335'355)	5'364'125 (95'487 - 42'625'172)	21'670'111 (18'026'935 - 36'907'884)	13'641'355 (10'575'300 - 21'391'380)	15'536'568 (11'211'070 - 18'636'962)
Trimmed reads (% of total reads)	99.93% (99.90% - 99.96%)	99.88% (99.38% - 99.96%)	99.88% (98.98% - 99.94%)	99.90% (99.69% - 99.92%)	99.85% (99.77% - 99.87%)	99.83% (99.75% - 99.84%)
Unmapped reads (% of trimmed reads)	0.43% (0.33% - 7.80%)	0.45% (0.30% - 0.91%)	0.63% (0.42% - 1.05%)	92.30% (24.56% - 98.11%)	11.96% (9.25% - 14.70%)	4.36% (3.81% - 6.75%)
Bacterial reads (% of unmapped reads)	2.51% (0.15% - 87.29%)	0.29% (0.05% - 10.83%)	0.47% (0.14% - 42.33%)	94.59% (60.38% - 97.70%)	42.27% (32.10% - 51.44%)	39.47% (35.38% - 50.60%)
Bacterial species reads (% of bacterial reads)	76.95% (50.91% - 89.73%)	80.50% (51.11% - 91.64%)	81.76% (24.51% - 100.00%)	92.64% (69.04% - 99.10%)	96.24% (95.47% - 97.04%)	89.99% (89.45% - 91.60%)
Viral reads (% of unmapped reads)	0.09% (0.04% - 1.11%)	0.05% (0.01% - 0.13%)	0.10% (0.05% - 0.31%)	2.27% (0.01% - 17.69%)	0.09% (0.06% - 0.13%)	0.38% (0.33% - 0.45%)
Viral species reads (% of viral reads)	85.07% (59.33% - 100.00%)	91.27% (54.76% - 98.68%)	81.25% (0.00% - 100.00%)	42.82% (30.78% - 98.71%)	91.44% (90.65% - 94.27%)	74.73% (73.23% - 77.13%)
